# Supplementary material for: Impact of Tyrosine Kinase Inhibitors on the Immune Response to SARS-CoV-2 Vaccination in Patients with Non-Small Cell Lung Cancer
Source: Vaccines (Basel). 2023 Oct 19;11(10):1612. doi: 10.3390/vaccines11101612 (PMC10611320; doi:10.3390/vaccines11101612)
Supplement: Supplementary file 1 [file vaccines-11-01612-s001.zip]

Archive with 1 entries (1 files):
- vaccines-2587192-supplementary.pdf
